# Supplementary material for: Immortalization and Characterization of Rat Lingual Keratinocytes in a High-Calcium and Feeder-Free Culture System Using ROCK Inhibitor Y-27632
Source: Int J Mol Sci. 2021 Jun 24;22(13):6782. doi: 10.3390/ijms22136782 (PMC8268148; doi:10.3390/ijms22136782)
Supplement: Supplementary file 1 [file ijms-22-06782-s001.zip]

Archive with 2 entries (2 files):
- Figure S1-2 & Table S2.pdf
- Table S1. List of differentially expressed genes obtained from enrichment analyses.xlsx
