# Supplementary material for: Immortalization and Characterization of Rat Lingual Keratinocytes in a High-Calcium and Feeder-Free Culture System Using ROCK Inhibitor Y-27632
Source: Int J Mol Sci. 2021 Jun 24;22(13):6782. doi: 10.3390/ijms22136782 (PMC8268148; doi:10.3390/ijms22136782)
Supplement: Supplementary file 1 [file ijms-22-06782-s001.zip › Table S1. List of differentially expressed genes obtained from enrichment analyses.xlsx]

## Sheet: BP
Category	Term	Count	%	PValue	Genes	List Total	Pop Hits	Pop Total	Fold Enrichment	Bonferroni	Benjamini	FDR
GOTERM_BP_DIRECT	GO:0016569~covalent chromatin modification	6	2.51046	0.000569805	Q6MGA9, Q7TQ20, Q6AXX4, P70486, Q56A18, Q8VIB2	221	54	17535	8.81599	0.590864	0.75866	0.75866
GOTERM_BP_DIRECT	GO:0042493~response to drug	17	7.11297	0.00105939	Q63699, P53563, Q1LZ53, Q62967, Q3T1I5, Q9Z1K9, O35274, P10158, Q9ES71, P13596, P70645, P39951, P07150, Q63060, P06494, P24942, P00159	221	528	17535	2.55463	0.810243	0.75866	0.75866
GOTERM_BP_DIRECT	GO:0007584~response to nutrient	8	3.34728	0.00172595	Q5M939, O35547, P02770, Q9ESH6, P00159, Q9ES71, P19468, P05554	221	137	17535	4.63322	0.933372	0.75866	0.75866
GOTERM_BP_DIRECT	GO:0051301~cell division	9	3.76569	0.00193536	Q63699, Q9Z336, P39951, Q4QQW1, Q4V8C2, Q793F9, Q5XIP1, Q9JHY8, Q99JD4	221	179	17535	3.98936	0.952049	0.75866	0.75866
GOTERM_BP_DIRECT	GO:0019509~L-methionine biosynthetic process from methylthioadenosine	3	1.25523	0.00417449	Q5PPH0, Q64270, Q63186	221	8	17535	29.754	0.998583	0.94902	0.94902
GOTERM_BP_DIRECT	GO:0030308~negative regulation of cell growth	7	2.92887	0.00440648	P08050, P23928, Q9JJS5, Q7TQ20, O35274, Q924C3, Q9QYV0	221	122	17535	4.55252	0.999017	0.94902	0.94902
GOTERM_BP_DIRECT	GO:0031100~organ regeneration	6	2.51046	0.00576919	Q63722, Q63699, P39951, P00159, P13596, P05554	221	91	17535	5.23147	0.999885	0.94902	0.94902
GOTERM_BP_DIRECT	GO:0043434~response to peptide hormone	7	2.92887	0.00577095	P08050, P53563, P07150, Q64270, Q63186, Q8CJB9, Q7TPK1	221	129	17535	4.30548	0.999886	0.94902	0.94902
GOTERM_BP_DIRECT	GO:0007568~aging	11	4.60251	0.00659344	P42930, Q8VIJ5, P53563, P23928, Q1LZ53, Q3T1I5, Q641Y5, Q9ESH6, O35274, P19468, P13596	221	315	17535	2.77074	0.999969	0.94902	0.94902
GOTERM_BP_DIRECT	GO:0016338~calcium-independent cell-cell adhesion via plasma membrane cell-adhesion molecules	3	1.25523	0.00659896	Q6AYP5, P16573, P13596	221	10	17535	23.8032	0.999969	0.94902	0.94902
GOTERM_BP_DIRECT	GO:0006915~apoptotic process	12	5.02092	0.00665766	Q9QZA1, P08050, Q3B7D1, P53563, P39951, Q5U318, Q5FVH4, P70618, Q4G005, Q9QYV0, P97590, Q8VIB2	221	366	17535	2.60144	0.999972	0.94902	0.94902
GOTERM_BP_DIRECT	GO:0045945~positive regulation of transcription from RNA polymerase III promoter	3	1.25523	0.00952005	P42346, P06494, P05554	221	12	17535	19.836	1	1	1
GOTERM_BP_DIRECT	GO:0044319~wound healing, spreading of cells	3	1.25523	0.0111587	P16573, Q68G38, Q9ES72	221	13	17535	18.3101	1	1	1
GOTERM_BP_DIRECT	GO:0010288~response to lead ion	4	1.67364	0.0127729	P53563, Q1LZ53, Q3T1I5, P13596	221	39	17535	8.13784	1	1	1
GOTERM_BP_DIRECT	GO:0043066~negative regulation of apoptotic process	14	5.85774	0.0138022	P02770, P53563, Q9Z1K9, Q9ES72, P19468, P42930, P23928, P39951, Q641Y5, P06494, P29524, P06302, P29117, Q8VIB2	221	517	17535	2.14858	1	1	1
GOTERM_BP_DIRECT	GO:0031424~keratinization	3	1.25523	0.0147761	Q6IG02, D4A5U3, Q63532	221	15	17535	15.8688	1	1	1
GOTERM_BP_DIRECT	GO:0015031~protein transport	9	3.76569	0.0160934	Q9JJK1, O88902, Q4KLN4, Q5FVH4, Q641Y5, Q5BK85, Q4V8C2, Q793F9, P28648	221	257	17535	2.77858	1	1	1
GOTERM_BP_DIRECT	GO:0042542~response to hydrogen peroxide	5	2.09205	0.0167025	P53563, P23928, P39951, P10158, Q9JHY8	221	78	17535	5.08615	1	1	1
GOTERM_BP_DIRECT	GO:0007155~cell adhesion	9	3.76569	0.0173914	Q6AYP5, O70513, P16573, Q68G38, Q6P7C7, Q9Z1K9, P07340, Q9ES72, P13596	221	261	17535	2.736	1	1	1
GOTERM_BP_DIRECT	GO:0051262~protein tetramerization	4	1.67364	0.0187777	Q8VID1, Q5PQX0, D4A5U3, P13697	221	45	17535	7.05279	1	1	1
GOTERM_BP_DIRECT	GO:0046686~response to cadmium ion	4	1.67364	0.0187777	Q63699, P39951, P00159, P19468	221	45	17535	7.05279	1	1	1
GOTERM_BP_DIRECT	GO:0006281~DNA repair	7	2.92887	0.0195031	P42346, Q63699, Q4G005, P70486, Q4G056, Q9JHY8, Q7TPK1	221	168	17535	3.306	1	1	1
GOTERM_BP_DIRECT	GO:0002931~response to ischemia	4	1.67364	0.0210711	P42930, P53563, Q9ESH6, P29117	221	47	17535	6.75267	1	1	1
GOTERM_BP_DIRECT	GO:0006351~transcription, DNA-templated	18	7.53138	0.021176	Q63755, Q6MGA9, Q1LZ53, Q3T1I5, Q925G1, Q5EB59, Q7TQ20, P70486, Q6AYU1, Q7TPK1, Q78ZR5, O55000, Q66H19, P70618, P06494, Q91Y53, Q8VIB2, P05554	221	788	17535	1.81242	1	1	1
GOTERM_BP_DIRECT	GO:0030307~positive regulation of cell growth	5	2.09205	0.0221688	O35547, Q925G1, Q10743, P06494, Q9Z1K9	221	85	17535	4.66729	1	1	1
GOTERM_BP_DIRECT	GO:0032024~positive regulation of insulin secretion	4	1.67364	0.0247862	Q9WTV5, Q8VIJ5, P08050, Q9ESH6	221	50	17535	6.34751	1	1	1
GOTERM_BP_DIRECT	GO:1903387~positive regulation of homophilic cell adhesion	2	0.83682	0.024936	O88902, P16573	221	2	17535	79.3439	1	1	1
GOTERM_BP_DIRECT	GO:0032956~regulation of actin cytoskeleton organization	4	1.67364	0.0274462	Q9JJK1, P42346, P84889, Q99JD4	221	52	17535	6.10338	1	1	1
GOTERM_BP_DIRECT	GO:0001934~positive regulation of protein phosphorylation	7	2.92887	0.0294284	P42346, Q5FVH4, Q6P7C7, P06494, Q9Z1K9, Q9ES72, Q8VIB2	221	185	17535	3.0022	1	1	1
GOTERM_BP_DIRECT	GO:0042552~myelination	4	1.67364	0.0302523	Q6P7B9, P06494, Q63186, Q9ES71	221	54	17535	5.87733	1	1	1
GOTERM_BP_DIRECT	GO:0045216~cell-cell junction organization	3	1.25523	0.0333473	P08050, P16573, Q6P6T5	221	23	17535	10.3492	1	1	1
GOTERM_BP_DIRECT	GO:0055114~oxidation-reduction process	15	6.27615	0.0354329	Q8CG45, P70584, Q5RK28, Q9WVK3, P13697, Q499T2, Q564G3, Q8VID1, P42123, Q4KLN6, Q6P7B9, Q2KMM4, Q9ESH6, Q9JK72, B2GV71	221	651	17535	1.8282	1	1	1
GOTERM_BP_DIRECT	GO:0009725~response to hormone	5	2.09205	0.0360585	P07150, Q3T1I5, P00159, P13697, P19468	221	99	17535	4.00727	1	1	1
GOTERM_BP_DIRECT	GO:0060045~positive regulation of cardiac muscle cell proliferation	3	1.25523	0.0360838	P39951, P70618, P13596	221	24	17535	9.91799	1	1	1
GOTERM_BP_DIRECT	GO:0051088~PMA-inducible membrane protein ectodomain proteolysis	2	0.83682	0.0371708	Q10743, Q9Z1K9	221	3	17535	52.8959	1	1	1
GOTERM_BP_DIRECT	GO:1905098~negative regulation of guanyl-nucleotide exchange factor activity	2	0.83682	0.0371708	Q64270, Q63186	221	3	17535	52.8959	1	1	1
GOTERM_BP_DIRECT	GO:0006631~fatty acid metabolic process	4	1.67364	0.0395385	O35547, Q64194, P70584, Q9QYL8	221	60	17535	5.28959	1	1	1
GOTERM_BP_DIRECT	GO:0032355~response to estradiol	7	2.92887	0.0415544	Q63755, Q63699, P23928, Q1LZ53, P07150, Q7TMA5, O35274	221	201	17535	2.76322	1	1	1
GOTERM_BP_DIRECT	GO:0070830~bicellular tight junction assembly	3	1.25523	0.0418045	O08697, Q2KMM4, Q6P6T5	221	26	17535	9.15506	1	1	1
GOTERM_BP_DIRECT	GO:0015758~glucose transport	3	1.25523	0.0418045	P43427, P55053, F1LM93	221	26	17535	9.15506	1	1	1
GOTERM_BP_DIRECT	GO:0009749~response to glucose	5	2.09205	0.0445237	P08050, P70618, Q64270, Q641Y5, Q63186	221	106	17535	3.74264	1	1	1
GOTERM_BP_DIRECT	GO:0051716~cellular response to stimulus	2	0.83682	0.0492529	Q64270, Q63186	221	4	17535	39.6719	1	1	1
GOTERM_BP_DIRECT	GO:0090156~cellular sphingolipid homeostasis	2	0.83682	0.0492529	Q641Y5, Q6QI25	221	4	17535	39.6719	1	1	1
GOTERM_BP_DIRECT	GO:0045669~positive regulation of osteoblast differentiation	4	1.67364	0.0500987	Q63722, P08050, Q9ES72, P05554	221	66	17535	4.80872	1	1	1
GOTERM_BP_DIRECT	GO:0010243~response to organonitrogen compound	4	1.67364	0.0538938	P53563, P39951, O35274, P00159	221	68	17535	4.66729	1	1	1
GOTERM_BP_DIRECT	GO:0090200~positive regulation of release of cytochrome c from mitochondria	3	1.25523	0.0574384	Q4KM98, Q5M971, P29117	221	31	17535	7.67844	1	1	1
GOTERM_BP_DIRECT	GO:0070372~regulation of ERK1 and ERK2 cascade	3	1.25523	0.0574384	P16573, P06494, Q9ES72	221	31	17535	7.67844	1	1	1
GOTERM_BP_DIRECT	GO:0009636~response to toxic substance	5	2.09205	0.0629413	Q63699, P39951, Q1LZ53, P00159, P70645	221	119	17535	3.33378	1	1	1
GOTERM_BP_DIRECT	GO:0043065~positive regulation of apoptotic process	9	3.76569	0.0631548	Q9QZA1, P53563, P07150, Q641Y5, Q4G005, P10158, Q5M971, Q9ES72, Q8VIB2	221	338	17535	2.11271	1	1	1
GOTERM_BP_DIRECT	GO:0007049~cell cycle	5	2.09205	0.0645013	O08697, Q9R1A0, Q793F9, Q5XIP1, Q7TPK1	221	120	17535	3.306	1	1	1
GOTERM_BP_DIRECT	GO:0006338~chromatin remodeling	4	1.67364	0.0660737	P70486, Q6AYU1, Q56A18, Q8VIB2	221	74	17535	4.28886	1	1	1
GOTERM_BP_DIRECT	GO:0032869~cellular response to insulin stimulus	5	2.09205	0.069302	Q63699, Q91Y78, P16573, Q924C3, P19468	221	123	17535	3.22536	1	1	1
GOTERM_BP_DIRECT	GO:0001895~retina homeostasis	3	1.25523	0.0711644	P42930, P02770, P60711	221	35	17535	6.8009	1	1	1
GOTERM_BP_DIRECT	GO:0010035~response to inorganic substance	3	1.25523	0.0711644	P53563, P24942, P13596	221	35	17535	6.8009	1	1	1
GOTERM_BP_DIRECT	GO:0018149~peptide cross-linking	3	1.25523	0.0711644	P07150, D4A5U3, Q63532	221	35	17535	6.8009	1	1	1
GOTERM_BP_DIRECT	GO:0008283~cell proliferation	7	2.92887	0.0725164	P53563, P39951, Q64194, Q6AYU1, Q5XIP1, Q7TPK1, P06302	221	232	17535	2.394	1	1	1
GOTERM_BP_DIRECT	GO:0051534~negative regulation of NFAT protein import into nucleus	2	0.83682	0.0729661	P42346, O88884	221	6	17535	26.448	1	1	1
GOTERM_BP_DIRECT	GO:0031113~regulation of microtubule polymerization	2	0.83682	0.0729661	O08697, Q99JD4	221	6	17535	26.448	1	1	1
GOTERM_BP_DIRECT	GO:0045046~protein import into peroxisome membrane	2	0.83682	0.0729661	P70550, Q9JJK4	221	6	17535	26.448	1	1	1
GOTERM_BP_DIRECT	GO:0042060~wound healing	5	2.09205	0.0742819	P42346, P06494, P04692, P84889, P29524	221	126	17535	3.14857	1	1	1
GOTERM_BP_DIRECT	GO:0008360~regulation of cell shape	5	2.09205	0.0742819	P07150, P04692, A1L1K4, A1A5P0, P18666	221	126	17535	3.14857	1	1	1
GOTERM_BP_DIRECT	GO:0009408~response to heat	4	1.67364	0.0748313	Q64270, Q63186, P00159, P19468	221	78	17535	4.06892	1	1	1
GOTERM_BP_DIRECT	GO:0070301~cellular response to hydrogen peroxide	4	1.67364	0.0793933	P42930, P39951, P07150, P29117	221	80	17535	3.96719	1	1	1
GOTERM_BP_DIRECT	GO:0006897~endocytosis	5	2.09205	0.0794383	O35964, P97680, P53563, Q4TU93, Q9JJS5	221	129	17535	3.07534	1	1	1
GOTERM_BP_DIRECT	GO:0007281~germ cell development	3	1.25523	0.0820803	P42346, P53563, Q9R1R4	221	38	17535	6.26399	1	1	1
GOTERM_BP_DIRECT	GO:0098779~mitophagy in response to mitochondrial depolarization	5	2.09205	0.0829726	P07340, P24942, Q7TQ82, Q63862, Q9JJK4	221	131	17535	3.02839	1	1	1
GOTERM_BP_DIRECT	GO:0010886~positive regulation of cholesterol storage	2	0.83682	0.0846009	Q7TMA5, Q3T1I5	221	7	17535	22.6697	1	1	1
GOTERM_BP_DIRECT	GO:0006537~glutamate biosynthetic process	2	0.83682	0.0846009	P13264, P24942	221	7	17535	22.6697	1	1	1
GOTERM_BP_DIRECT	GO:0071315~cellular response to morphine	2	0.83682	0.0846009	Q641Y5, O35274	221	7	17535	22.6697	1	1	1
GOTERM_BP_DIRECT	GO:0051403~stress-activated MAPK cascade	2	0.83682	0.0846009	P23928, P70618	221	7	17535	22.6697	1	1	1
GOTERM_BP_DIRECT	GO:0002088~lens development in camera-type eye	3	1.25523	0.0858266	Q63699, P08050, P23928	221	39	17535	6.10338	1	1	1
GOTERM_BP_DIRECT	GO:0006260~DNA replication	4	1.67364	0.0864574	Q4KLN6, Q63528, Q7TQ20, Q9JHY8	221	83	17535	3.8238	1	1	1
GOTERM_BP_DIRECT	GO:0071356~cellular response to tumor necrosis factor	5	2.09205	0.0865831	P53563, Q7TMA5, Q6P6T5, Q8VIB2, P05554	221	133	17535	2.98285	1	1	1
GOTERM_BP_DIRECT	GO:0000413~protein peptidyl-prolyl isomerization	3	1.25523	0.0934695	Q812D3, Q5XIB2, P29117	221	41	17535	5.80565	1	1	1
GOTERM_BP_DIRECT	GO:0048739~cardiac muscle fiber development	2	0.83682	0.0960904	Q63862, Q9Z2J4	221	8	17535	19.836	1	1	1
GOTERM_BP_DIRECT	GO:0007266~Rho protein signal transduction	3	1.25523	0.0973624	Q9WVJ4, P84889, A1A5P0	221	42	17535	5.66742	1	1	1
GOTERM_BP_DIRECT	GO:0010628~positive regulation of gene expression	9	3.76569	0.0974316	P42346, P08050, P39951, P70618, Q7TMA5, Q2KMM4, Q5EB59, P06494, Q64LC9	221	371	17535	1.92478	1	1	1
GOTERM_BP_DIRECT	GO:0016310~phosphorylation	5	2.09205	0.0998067	P42346, Q63060, O88884, Q9Z1Z6, P07335	221	140	17535	2.83371	1	1	1

## Sheet: CC
Category	Term	Count	%	PValue	Genes	List Total	Pop Hits	Pop Total	Fold Enrichment	Bonferroni	Benjamini	FDR
GOTERM_CC_DIRECT	GO:0070062~extracellular exosome	76	31.7992	3.04775e-12	Q8CG45, P02770, D4A5U3, P70584, Q793F9, Q71UE8, Q5M7W6, Q5XIE6, Q63532, Q8VID1, P07150, Q64194, Q63060, Q8VHJ4, Q03348, Q5FVI3, Q9QYL8, P06302, P97590, O70489, Q5PPH0, P30713, Q0PMD2, O35162, Q09325, Q7TQM5, P13596, Q63862, P42930, P08050, P43427, Q7TMA5, P70618, P28648, A1L1K4, Q91Y78, O70513, Q10743, Q5RJS8, Q9QYV0, F1LM93, P70645, P18666, O08697, O35547, P23928, P42123, Q5PQX0, P51607, Q9ESH6,…	235	2646	18520	2.26359	1.04234e-09	1.04233e-09	9.87471e-10
GOTERM_CC_DIRECT	GO:0005739~mitochondrion	44	18.41	1.74581e-06	Q8CG45, P53563, P70584, Q5XIE6, Q5RK28, Q6MG21, P97849, Q8VIJ5, P14882, O35547, P23928, Q8VID1, P42123, Q5I0I4, Q5PQX0, Q9WVJ4, Q63060, O35760, Q9ESH6, Q7TQ82, P07335, Q6AYD9, P70550, Q99P55, Q9WVK3, P13697, Q9ES71, Q8K4G6, B5DFN3, P13264, P08050, P39951, P63031, P70618, D3ZX08, P55063, P29418, O88884, P00159, Q9JHY8, B2GV71, Q4KM98, P29117, Q4V897	235	1602	18520	2.16453	0.00059689	0.000298534	0.000282821
GOTERM_CC_DIRECT	GO:0005777~peroxisome	10	4.1841	2.48862e-05	O35547, Q6AYD9, Q8VID1, Q62967, O35760, Q9WVK3, Q9ES71, Q4KM98, P54777, Q9JJK4	235	122	18520	6.45971	0.00847506	0.00283702	0.00268771
GOTERM_CC_DIRECT	GO:0005794~Golgi apparatus	26	10.8787	5.12829e-05	Q9Z336, Q8CG45, P02770, Q5FVH4, Q10743, Q9JHB5, Q5BK85, Q5RJS8, F1LM93, O08697, P23928, Q5PQX0, Q5FVM3, Q99JD4, Q63560, Q99P55, Q810F4, P08050, P21932, Q7TMA5, Q6IG02, Q9EPX0, Q5PQL7, Q9JHW5, Q9JHY8, A1A5P0	235	828	18520	2.47466	0.0173863	0.00438469	0.00415392
GOTERM_CC_DIRECT	GO:0005737~cytoplasm	94	39.3305	8.79193e-05	Q5U209, Q63699, P02770, P53563, Q5FVH4, Q3T1I5, D4A5U3, Q9JHB5, Q6IMF1, Q3MHC2, Q9R1R4, Q793F9, Q5U203, P54777, Q63532, O35964, P42346, Q6AXS9, P07150, Q64270, Q2THW7, Q3KRE8, Q5M9G6, Q9JK72, Q4G056, Q9QYL8, P29524, P06302, P97590, Q1LZ53, Q5PPH0, Q63945, Q63186, Q9Z1K9, Q7TQM5, Q5M971, P13596, P42930, P08050, Q499T2, P21932, Q7TMA5, P70618, D3ZX08, Q9EPX0, P28648, P04692, A1L1K4, A1A5P0, P97680,…	235	5227	18520	1.41726	0.0296221	0.00601368	0.00569717
GOTERM_CC_DIRECT	GO:0005778~peroxisomal membrane	6	2.51046	0.000494349	Q8VID1, P70550, Q9WVK3, Q9ES71, P54777, Q9JJK4	235	52	18520	9.09329	0.155583	0.0281779	0.0266948
GOTERM_CC_DIRECT	GO:0016328~lateral plasma membrane	6	2.51046	0.000589361	O08697, P08050, P16573, P07150, Q6P6T5, P84889	235	54	18520	8.7565	0.182595	0.0287945	0.027279
GOTERM_CC_DIRECT	GO:0005759~mitochondrial matrix	9	3.76569	0.000953043	B5DFN3, P13264, P14882, P53563, Q9R1R4, P70584, P55063, O88884, P29117	235	159	18520	4.46086	0.278264	0.0407426	0.0385982
GOTERM_CC_DIRECT	GO:0005829~cytosol	35	14.6444	0.00169165	Q63699, P53563, Q5FVH4, Q62967, Q8CJB9, P10158, Q793F9, Q5XIC4, Q6MG21, P54777, F1LM93, P42346, Q8VIJ5, P63100, O08697, P23928, Q63060, Q9ESH6, P60711, Q8VIB2, Q63945, P30713, Q7TQ20, Q5BJZ6, P13697, P19468, Q9JJK4, P13264, P08050, Q8R431, P70618, D3ZX08, Q641Y5, P55063, P27139	235	1590	18520	1.73478	0.43956	0.0614642	0.0582292
GOTERM_CC_DIRECT	GO:0001725~stress fiber	6	2.51046	0.0017972	P04692, P84889, P60711, Q63862, Q6AYD6, P18666	235	69	18520	6.85291	0.459464	0.0614642	0.0582292
GOTERM_CC_DIRECT	GO:0043231~intracellular membrane-bounded organelle	19	7.94979	0.00293528	Q63699, O70489, Q3T1I5, Q10743, P10158, Q5XIC4, Q9WVK3, P97849, Q9JJK4, Q29YR5, Q499T2, Q5M939, Q8VID1, Q68G38, Q7TMA5, Q03348, Q9JHW5, Q4G056, Q9JHY8	235	688	18520	2.1764	0.63408	0.0862133	0.0816758
GOTERM_CC_DIRECT	GO:0043209~myelin sheath	9	3.76569	0.00302503	P02770, P23928, P42123, P06494, P07340, P27139, P13596, P60711, P07335	235	191	18520	3.71349	0.645174	0.0862133	0.0816758
GOTERM_CC_DIRECT	GO:0005925~focal adhesion	13	5.43933	0.00468879	Q4TU93, Q10743, Q9Z1K9, F1LM93, Q9Z2J4, P42930, P08050, P07150, P23347, P60711, Q99JD4, A1A5P0, Q6AYD6	235	396	18520	2.58715	0.79958	0.109381	0.103624
GOTERM_CC_DIRECT	GO:0005789~endoplasmic reticulum membrane	16	6.69456	0.00487853	Q3T1I5, P52591, Q4QQW1, Q5BK85, Q99P55, Q4V8C2, P42346, P08050, Q564G3, Q6P7B9, Q5M868, B2GUY0, Q498T9, Q6P5P5, Q9JHW5, Q8K4Y7	235	556	18520	2.26787	0.81223	0.109381	0.103624
GOTERM_CC_DIRECT	GO:0016323~basolateral plasma membrane	9	3.76569	0.00488467	Q6AYP5, P07150, P06494, P07340, Q924C3, P24942, P23347, P27139, P84889	235	207	18520	3.42646	0.812626	0.109381	0.103624
GOTERM_CC_DIRECT	GO:0031902~late endosome membrane	5	2.09205	0.00511724	Q5PPM8, Q4V888, Q793F9, P28648, Q9JHW5	235	55	18520	7.16441	0.827022	0.109381	0.103624
GOTERM_CC_DIRECT	GO:0005743~mitochondrial inner membrane	11	4.60251	0.00662413	B5DFN3, P53563, P63031, P24942, P29418, P00159, O88884, Q2YDU8, P29117, Q52KK3, P97849	235	313	18520	2.76963	0.896996	0.125859	0.119234
GOTERM_CC_DIRECT	GO:0016324~apical plasma membrane	11	4.60251	0.00662413	Q63722, P08050, P43427, P16573, P07150, P06494, Q9Z1K9, P07340, P23347, Q6P6T5, P84889	235	313	18520	2.76963	0.896996	0.125859	0.119234
GOTERM_CC_DIRECT	GO:0005783~endoplasmic reticulum	20	8.3682	0.00832291	P02770, Q63945, Q3T1I5, Q4QQW1, Q5BK85, Q5RJS8, Q99P55, Q4V8C2, O35162, P97849, Q9JJK4, Q29YR5, O35547, Q68G38, Q6P7B9, Q7TMA5, B2GUY0, Q498T9, Q6QI25, Q6P5P5	235	821	18520	1.91982	0.942636	0.149812	0.141927
GOTERM_CC_DIRECT	GO:0000792~heterochromatin	4	1.67364	0.00967608	Q1LZ53, P70486, Q7TPK1, Q8VIB2	235	35	18520	9.00669	0.964039	0.165461	0.156753
GOTERM_CC_DIRECT	GO:0009986~cell surface	16	6.69456	0.01127	Q10743, Q9Z1K9, Q0PMD2, Q924C3, Q5M7W6, Q9QYV0, P13596, Q6IG00, P23928, P16573, P07150, Q9WVJ4, Q8VHJ4, P24942, P28648, Q9JHW5	235	612	18520	2.06035	0.979271	0.176151	0.16688
GOTERM_CC_DIRECT	GO:0016020~membrane	41	17.1548	0.0113313	P97680, O70513, Q3T1I5, Q10743, Q8CJB9, Q4V8C2, P97849, P42346, Q8VIJ5, O35547, P42123, Q64270, Q2THW7, B2GUY0, P23347, Q5FVI3, Q2PS20, P60711, Q99JD4, Q4TU93, Q9Z1K9, Q99P55, Q09325, Q9ES71, P13596, Q9JJK4, P08050, P41740, P39951, P43427, Q4KLN4, P21932, P16573, Q8R431, Q68G38, Q6IG02, Q498T9, P07340, Q9JHW5, O88884, P00159	235	2201	18520	1.46804	0.979706	0.176151	0.16688
GOTERM_CC_DIRECT	GO:0005634~nucleus	78	32.636	0.012138	Q63699, P02770, Q62725, Q3T1I5, P62916, Q9JHB5, Q8CJB9, Q6AXX4, P10158, Q793F9, Q71UE8, Q56A18, Q5RK28, Q5U203, P42346, Q78ZR5, Q8VID1, P07150, Q63060, Q3KRE8, Q5M9G6, Q9JK72, Q4G056, Q91Y53, P06302, P97590, Q1LZ53, Q5PPH0, P30713, Q63945, Q925G1, Q4G005, Q6VEU1, Q5XIB2, Q5BJZ6, Q5M971, Q7TPK1, Q8K4G6, P42930, P21932, Q66H19, P70618, Q9EPX0, Q9JHY8, Q9WTV5, Q63755, Q91Y78, Q5EB59, Q10743, P70486,…	235	4841	18520	1.26979	0.984649	0.178287	0.168904
GOTERM_CC_DIRECT	GO:0005764~lysosome	9	3.76569	0.0125114	P42346, Q499T2, P08050, O70489, Q64194, Q5PQL7, Q32KJ6, Q793F9, P28648	235	244	18520	2.90687	0.986511	0.178287	0.168904
GOTERM_CC_DIRECT	GO:0005741~mitochondrial outer membrane	6	2.51046	0.0182105	P42346, P08050, P53563, Q63060, O88884, Q4KM98	235	120	18520	3.94043	0.998137	0.249119	0.236008
GOTERM_CC_DIRECT	GO:0005765~lysosomal membrane	8	3.34728	0.0206553	P42346, Q5PPM8, Q5PQL7, Q4V888, Q924C3, P28648, Q9JHW5, Q2YDU8	235	217	18520	2.90538	0.999206	0.271697	0.257397
GOTERM_CC_DIRECT	GO:0043292~contractile fiber	3	1.25523	0.023599	P42930, P08050, P23928	235	19	18520	12.4434	0.999716	0.298921	0.283188
GOTERM_CC_DIRECT	GO:0005912~adherens junction	4	1.67364	0.0265857	Q63722, P16573, O35274, Q9QYV0	235	51	18520	6.18106	0.999901	0.324726	0.307635
GOTERM_CC_DIRECT	GO:0005911~cell-cell junction	7	2.92887	0.0332215	P08050, Q6AYP5, P16573, Q9Z1K9, Q6P6T5, P84889, P13596	235	189	18520	2.91883	0.99999	0.387273	0.36689
GOTERM_CC_DIRECT	GO:0015629~actin cytoskeleton	7	2.92887	0.0339713	Q6AXS9, Q7TMA5, Q9Z1K9, O35274, Q99P55, A1A5P0, Q6AYD6	235	190	18520	2.90347	0.999993	0.387273	0.36689
GOTERM_CC_DIRECT	GO:0070603~SWI/SNF superfamily-type complex	2	0.83682	0.0374301	P70486, Q8VIB2	235	3	18520	52.539	0.999998	0.412938	0.391204
GOTERM_CC_DIRECT	GO:0043234~protein complex	14	5.85774	0.0471073	P02770, Q63945, Q8CJB9, Q56A18, O08618, P18666, Q9JJK4, Q5M939, P07150, P28648, P00159, P04692, P60711, P05554	235	611	18520	1.80576	1	0.50346	0.476962
GOTERM_CC_DIRECT	GO:0097512~cardiac myofibril	2	0.83682	0.0495941	P42930, P23928	235	4	18520	39.4043	1	0.513975	0.486924
GOTERM_CC_DIRECT	GO:0032587~ruffle membrane	4	1.67364	0.0568168	Q9Z1K9, O35274, P04692, Q99JD4	235	69	18520	4.56861	1	0.567742	0.53786
GOTERM_CC_DIRECT	GO:0000784~nuclear chromosome, telomeric region	5	2.09205	0.0581326	Q5M939, P39951, O55000, Q63528, P70486	235	115	18520	3.42646	1	0.567742	0.53786
GOTERM_CC_DIRECT	GO:0030018~Z disc	5	2.09205	0.0611661	P42930, P23928, Q2PS20, P18666, Q9Z2J4	235	117	18520	3.36789	1	0.567742	0.53786
GOTERM_CC_DIRECT	GO:0072562~blood microparticle	5	2.09205	0.0627138	P02770, O70513, Q3MHC2, P55063, P60711	235	118	18520	3.33934	1	0.567742	0.53786
GOTERM_CC_DIRECT	GO:0031410~cytoplasmic vesicle	8	3.34728	0.0630824	Q9QZA1, Q810F4, Q6P7C7, P70550, P06494, B0BNE5, Q6P6T5, Q7TPK1	235	278	18520	2.26787	1	0.567742	0.53786
GOTERM_CC_DIRECT	GO:0005851~eukaryotic translation initiation factor 2B complex	2	0.83682	0.0734649	Q64270, Q63186	235	6	18520	26.2695	1	0.64423	0.610323
GOTERM_CC_DIRECT	GO:0016605~PML body	4	1.67364	0.0903332	P42346, Q63528, P70486, Q8VIB2	235	84	18520	3.75279	1	0.772348	0.731699

## Sheet: MF
Category	Term	Count	%	PValue	Genes	List Total	Pop Hits	Pop Total	Fold Enrichment	Bonferroni	Benjamini	FDR
GOTERM_MF_DIRECT	GO:0005515~protein binding	41	17.1548	4.49049e-05	Q9WTV5, Q63755, Q9Z336, P53563, P70486, O35274, Q8CJB9, P97849, O35964, P42346, P63100, O08697, P23928, P42123, Q9WVJ4, Q03348, P60711, P07335, Q8VIB2, P05554, Q63722, Q63945, P70550, Q4G005, Q63560, P13596, Q9JJK4, P13264, P42930, P08050, P39951, P16573, Q7TMA5, Q68G38, P70618, P06494, P28648, Q9JHW5, P27139, P29117, Q6AYD6	220	1589	16650	1.95277	0.0205768	0.020791	0.0207461
GOTERM_MF_DIRECT	GO:0008022~protein C-terminus binding	11	4.60251	0.00051066	Q9WTV5, P70618, Q9WVJ4, Q3T1I5, Q4G005, P06494, O35274, P07340, Q793F9, Q4KLN0, P54777	220	212	16650	3.92689	0.210611	0.118218	0.117962
GOTERM_MF_DIRECT	GO:0047485~protein N-terminus binding	8	3.34728	0.000949671	Q63528, Q4G005, Q9R1R4, Q9ESH6, Q6AYU1, Q56A18, P04692, Q8VIB2	220	118	16650	5.13097	0.355903	0.146566	0.146249
GOTERM_MF_DIRECT	GO:0042393~histone binding	7	2.92887	0.00432259	Q5M939, Q63060, Q7TQ20, P70486, Q7TPK1, P06302, Q8VIB2	220	116	16650	4.56701	0.865433	0.366377	0.365586
GOTERM_MF_DIRECT	GO:0042803~protein homodimerization activity	21	8.78661	0.0048319	P53563, Q62967, Q10743, Q8CJB9, Q924C3, P97849, P41740, P23928, Q6AYP5, P16573, P07150, Q8R431, Q5PQX0, P51607, Q641Y5, P04692, Q4KM98, Q91Y53, Q4KLN0, Q8VIB2, P05554	220	805	16650	1.97431	0.893817	0.366377	0.365586
GOTERM_MF_DIRECT	GO:0005524~ATP binding	31	12.9707	0.00553903	Q63699, Q3B7D1, Q62967, P70486, Q793F9, Q6MG21, Q5U203, P54777, F1LM93, P42346, P14882, O35547, P51607, Q63060, P60711, P07335, Q4G005, Q924C3, O35162, P19468, Q63862, P39951, P21932, Q68G38, P70618, D3ZX08, Q5PQL7, P06494, P07340, P55063, Q9JHY8	220	1403	16650	1.67223	0.923594	0.366377	0.365586
GOTERM_MF_DIRECT	GO:0031625~ubiquitin protein ligase binding	11	4.60251	0.00553918	Q3B7D1, Q5FVH4, Q63528, Q9JJ31, P06494, Q8CJB9, Q71UE8, P55063, Q5U203, P07335, Q8VIB2	220	293	16650	2.8413	0.9236	0.366377	0.365586
GOTERM_MF_DIRECT	GO:0008092~cytoskeletal protein binding	5	2.09205	0.00799152	P23928, Q68G38, Q6IG02, P04692, P13596	220	60	16650	6.30682	0.975643	0.462509	0.46151
GOTERM_MF_DIRECT	GO:0016787~hydrolase activity	7	2.92887	0.0105613	Q5U2X2, Q6AYD9, Q8R431, O35760, Q3MHC2, Q99P55, Q6P5P5	220	140	16650	3.78409	0.992671	0.543319	0.542146
GOTERM_MF_DIRECT	GO:0031005~filamin binding	3	1.25523	0.0141228	Q6AXS9, P16573, Q6AYD6	220	14	16650	16.2175	0.99862	0.653885	0.652473
GOTERM_MF_DIRECT	GO:0016301~kinase activity	7	2.92887	0.0162341	P42346, Q63699, P39951, P70618, Q9R1A0, O88884, Q9Z1Z6	220	154	16650	3.44008	0.999488	0.68331	0.681834
GOTERM_MF_DIRECT	GO:0008353~RNA polymerase II carboxy-terminal domain kinase activity	3	1.25523	0.0183055	P39951, Q4G005, Q9R1A0	220	16	16650	14.1903	0.999807	0.706286	0.704761
GOTERM_MF_DIRECT	GO:0046872~metal ion binding	28	11.7155	0.0237497	Q63755, Q5U209, Q63699, Q10743, Q9JHB5, Q9QYV0, P14882, P23928, O35760, Q32KJ6, Q5XIP1, Q3L7M0, Q6AYD9, Q1LZ53, Q9Z1K9, Q0PMD2, Q6VEU1, Q924C3, Q09325, P13697, P21932, Q9JJ05, O55000, Q4KLN6, P00159, Q9JHY8, Q5FVR7, Q9Z1Z6	220	1377	16650	1.53892	0.999985	0.845853	0.844026
GOTERM_MF_DIRECT	GO:0019903~protein phosphatase binding	5	2.09205	0.0298746	P16573, Q63528, P70618, P06494, O88884	220	89	16650	4.25179	0.999999	0.987997	0.985863
GOTERM_MF_DIRECT	GO:0008307~structural constituent of muscle	3	1.25523	0.0393147	P04692, Q63862, Q9Z2J4	220	24	16650	9.46023	1	1	1
GOTERM_MF_DIRECT	GO:0042802~identical protein binding	15	6.27615	0.047352	Q9Z336, P02770, P53563, Q1LZ53, Q7TPK1, P13596, O35964, P42930, P23928, Q4KLN4, P42123, Q9JJS5, Q9EPX0, P06494, P60711	220	647	16650	1.7546	1	1	1
GOTERM_MF_DIRECT	GO:0046523~S-methyl-5-thioribose-1-phosphate isomerase activity	2	0.83682	0.0515882	Q64270, Q63186	220	4	16650	37.8409	1	1	1
GOTERM_MF_DIRECT	GO:0034597~phosphatidylinositol-4,5-bisphosphate 4-phosphatase activity	2	0.83682	0.0515882	Q5PPM8, Q4V888	220	4	16650	37.8409	1	1	1
GOTERM_MF_DIRECT	GO:0035173~histone kinase activity	2	0.83682	0.0515882	Q63699, P39951	220	4	16650	37.8409	1	1	1
GOTERM_MF_DIRECT	GO:0008474~palmitoyl-(protein) hydrolase activity	2	0.83682	0.07638	O70489, Q9QYL8	220	6	16650	25.2273	1	1	1
GOTERM_MF_DIRECT	GO:0008289~lipid binding	5	2.09205	0.0811279	O35964, Q8R431, Q7TMA5, P55053, Q9JJK4	220	124	16650	3.05169	1	1	1
GOTERM_MF_DIRECT	GO:0030544~Hsp70 protein binding	3	1.25523	0.0849847	P39951, Q62967, Q7TQ20	220	37	16650	6.13636	1	1	1
GOTERM_MF_DIRECT	GO:0016887~ATPase activity	6	2.51046	0.0862027	Q68G38, Q4G005, P07340, Q793F9, P29418, P54777	220	178	16650	2.55107	1	1	1
GOTERM_MF_DIRECT	GO:0030275~LRR domain binding	2	0.83682	0.0885329	Q4V7E8, P13596	220	7	16650	21.6234	1	1	1
GOTERM_MF_DIRECT	GO:0032036~myosin heavy chain binding	2	0.83682	0.0885329	Q6AYD6, P18666	220	7	16650	21.6234	1	1	1

## Sheet: KEGG
Category	Term	Count	%	PValue	Genes	List Total	Pop Hits	Pop Total	Fold Enrichment	Bonferroni	Benjamini	FDR
KEGG_PATHWAY	rno04146:Peroxisome	7	2.92887	0.0017271	O35547, Q6AYD9, Q8VID1, Q9WVK3, Q9ES71, P54777, Q9JJK4	118	85	7749	5.40808	0.295949	0.350601	0.350601
KEGG_PATHWAY	rno01212:Fatty acid metabolism	5	2.09205	0.00873488	O35547, O70489, Q6P7B9, P70584, Q9WVK3	118	54	7749	6.08051	0.831525	0.630135	0.630135
KEGG_PATHWAY	rno05014:Amyotrophic lateral sclerosis (ALS)	5	2.09205	0.00931234	P63100, P53563, P70618, Q9JK72, Q8VIB2	118	55	7749	5.96995	0.850321	0.630135	0.630135
KEGG_PATHWAY	rno01100:Metabolic pathways	29	12.1339	0.0250514	Q62967, P70584, Q5XIE6, P14882, O35547, Q8VID1, P42123, Q5PQX0, Q63060, Q5M868, O35760, B2GUY0, Q32KJ6, P07335, O70489, Q1LZ53, Q5PPH0, Q924C3, Q09325, P13697, P19468, P13264, Q564G3, Q9JJ05, Q8R431, Q4KLN6, Q2KMM4, P29418, P00159	118	1285	7749	1.48204	0.994202	1	1
KEGG_PATHWAY	rno03320:PPAR signaling pathway	5	2.09205	0.0287371	O35547, Q6P7B9, Q63060, P55053, P97849	118	77	7749	4.26425	0.997312	1	1
KEGG_PATHWAY	rno03420:Nucleotide excision repair	4	1.67364	0.033626	Q63528, Q4G005, Q9R1A0, Q9JHY8	118	47	7749	5.58889	0.999035	1	1
KEGG_PATHWAY	rno04964:Proximal tubule bicarbonate reclamation	3	1.25523	0.0428943	P13264, P07340, P27139	118	22	7749	8.95493	0.999864	1	1
KEGG_PATHWAY	rno00640:Propanoate metabolism	3	1.25523	0.0662305	P14882, P42123, Q5XIE6	118	28	7749	7.03602	0.999999	1	1
KEGG_PATHWAY	rno04976:Bile secretion	4	1.67364	0.0917613	P21932, P07340, P23347, P27139	118	71	7749	3.69969	1	1	1
KEGG_PATHWAY	rno04971:Gastric acid secretion	4	1.67364	0.0977693	P21932, P07340, P23347, P27139	118	73	7749	3.59833	1	1	1
